# Supplementary material for: Effects of Dietary Protein Concentration on Lipid Metabolism Gene Expression and Fatty Acid Composition in 18–23-Month-Old Hanwoo Steers
Source: Animals (Basel). 2021 Nov 25;11(12):3378. doi: 10.3390/ani11123378 (PMC8697893; doi:10.3390/ani11123378)
Supplement: Supplementary file 1 [file animals-11-03378-s001.zip]

Archive with 1 entries (1 files):
- animals-1458797-supplementary.pdf
